# Supplementary material for: Dietary Intake of Adolescents and Alignment with Recommendations for Healthy and Sustainable Diets: Results of the SI.Menu Study
Source: Nutrients. 2024 Jun 17;16(12):1912. doi: 10.3390/nu16121912 (PMC11206795; doi:10.3390/nu16121912)
Supplement: Supplementary file 1 [file nutrients-16-01912-s001.zip]

Archive with 1 entries (1 files):
- nutrients-3025903-supplementary.pdf
